# Supplementary material for: Mouse Type-I Interferon-Mannosylated Albumin Fusion Protein for the Treatment of Chronic Hepatitis
Source: Pharmaceuticals (Basel). 2024 Feb 19;17(2):260. doi: 10.3390/ph17020260 (PMC10893114; doi:10.3390/ph17020260)
Supplement: Supplementary file 1 [file pharmaceuticals-17-00260-s001.zip]

Archive with 1 entries (1 files):
- pharmaceuticals-2828098-supplementary.pdf
